# Supplementary material for: Correction: Genetic Dissection of Drought and Heat Tolerance in Chickpea through Genome-Wide and Candidate Gene-Based Association Mapping Approaches
Source: PLoS One. 2017 Apr 6;12(4):e0175609. doi: 10.1371/journal.pone.0175609 (PMC5383315; doi:10.1371/journal.pone.0175609)
Supplement: S3 File — (XLSX) [file pone.0175609.s001.xlsx]

## Sheet: Sheet1
New Table
Trait	Year	Location	Environment	Minimum	Maximum	Mean	SED	LSD	Heritability
Root traits
Average diameter (AVGD, mm)	2010-11	Patancheru	Cylinder culture	0.564452	0.69374	0.6239	0.0419	0.082124	0.542937
Projected area (PRJA, mm2)	2008-09	Patancheru	Cylinder culture	193.281	346.776	262.739	51.4389	100.82	0.55136
Root dry weight (RDW, g)	2007-08	Patancheru	Cylinder culture	0.453587	0.735453	0.591	0.118	0.23128	0.46208
	2008-09	Patancheru	Cylinder culture	0.37283	0.775092	0.5657	0.1271	0.249116	0.58093
	2010-11	Patancheru	Cylinder culture	0.590808	1.43622	0.929	0.1957	0.383572	0.64179
Root length (RL, mm)	2007-08	Patancheru	Cylinder culture	3955.89	6162.52	4958.26	928.153	1819.18	0.41421
	2008-09	Patancheru	Cylinder culture	3459.55	6047.4	4586.73	837.273	1641.06	0.526
	2010-11	Patancheru	Cylinder culture	5555.09	8641.1	6827.38	1000.46	1960.9	0.55199
Root length density (cm cm-3)	2007-08	Patancheru	Cylinder culture	0.145828	0.206564	0.174	0.029	0.05684	0.39017
	2008-09	Patancheru	Cylinder culture	0.173344	0.265356	0.212821	0.0363	0.071148	0.4558
	2010-11	Patancheru	Cylinder culture	0.287333	0.402691	0.3451	0.0418	0.081928	0.500022
Root surface area (RSA, cm2)	2007-08	Patancheru	Cylinder culture	587.863	919.144	742.794	162.784	319.057	0.38718
	2008-09	Patancheru	Cylinder culture	607.22	1089.37	825.411	161.601	316.738	0.55136
	2010-11	Patancheru	Cylinder culture	968.833	1870.63	1360.36	219.058	429.353	0.670015
Root volume (RV, cm-3)	2007-08	Patancheru	Cylinder culture	7.01606	11.7762	9.14	2.534	4.96664	0.376
	2008-09	Patancheru	Cylinder culture	8.0802	17.1543	12.1151	2.7982	5.48447	0.55601
	2010-11	Patancheru	Cylinder culture	13.4181	33.898	21.951	4.4555	8.73278	0.69742
Rooting depth (RDp, cm)	2007-08	Patancheru	Cylinder culture	102.02	108.56	105.449	14.059	27.5556	0.10781
	2008-09	Patancheru	Cylinder culture	97.7414	113.909	106.949	12.997	25.4741	0.21974
Root dry weight / Total plant dry weight ratio (RTR, %)	2007-08	Patancheru	Cylinder culture	22.1009	28.2298	24.106	3.356	6.57776	0.28864
	2010-11	Patancheru	Cylinder culture	31.43	43.05	37.4	2.8576	5.6009	0.494691
Morphological traits
Shoot dry weight (SDW, g)	2007-08	Patancheru	Cylinder culture	1.12557	2.78396	1.886	0.316	0.61936	0.68529
	2008-09	Patancheru	Cylinder culture	1.00965	2.31886	1.626	0.2666	0.522536	0.72135
	2009-10	Patancheru	Cylinder culture	0.973735	2.32075	1.5571	0.2969	0.581924	0.696604
Apical primary branches (APB)	2000-01	Patancheru	Irrigated	1.36157	1.36157	1.362	1.274	2.49704	0
	2000-01	Patancheru	Irrigated	0.687312	1.44087	0.9182	0.833	1.63268	0.22634
	2001-02	Patancheru	Rainfed	0.181022	0.415356	0.2269	0.44	0.8624	0.13047
	2003-04	Patancheru	Rainfed	0.946448	4.19262	1.984	1.453	2.84788	0.4609
Apical secondary branches (APB)	2000-01	Patancheru	Irrigated	3.02142	3.61718	3.332	1.189	2.33044	0.1026
	2000-01	Patancheru	Irrigated	3.01901	5.86269	4.3643	1.093	2.14228	0.52296
	2001-02	Patancheru	Rainfed	3.95193	5.11543	4.5406	1.346	2.63816	0.17868
	2003-04	Patancheru	Rainfed	4.77501	8.51039	6.568	2.053	4.02388	0.35842
Basal primary branches (BPB)	2000-01	Patancheru	Irrigated	2.8941	3.47133	3.1617	0.639	1.25244	0.22216
	2000-01	Patancheru	Irrigated	2.36468	2.59135	2.465	0.788	1.54448	0.06807
	2001-02	Patancheru	Rainfed	1.90561	2.36255	2.09	0.569	1.11524	0.20023
	2003-04	Patancheru	Rainfed	2.14872	3.56072	2.636	0.703	1.37788	0.37897
Basal secondary branches (BPB)	2000-01	Patancheru	Irrigated	2.11047	2.14184	2.123	1.159	2.27164	0.00494
	2000-01	Patancheru	Irrigated	1.92826	4.44051	3.0132	1.233	2.41668	0.41589
	2001-02	Patancheru	Rainfed	2.42861	5.09157	3.5867	1.107	2.16972	0.45615
	2003-04	Patancheru	Rainfed	1.98399	5.53725	3.406	1.794	3.51624	0.3873
Plant height (PHT, cm)	2008-09	Nairobi	Rainfed	22.7277	31.3027	26.166	6.52	12.7792	0.28703
	2009-10	Nairobi	Rainfed	20.3854	28.4679	23.913	7.11	13.9356	0.27775
	2008-09	Debre Zeit	Rainfed	31.3981	54.9049	42.656	5.32	10.4272	0.59966
	2009-10	Debre Zeit	Rainfed	24.6208	45.5476	34.472	4.761	9.33156	0.6528
	2008-09	Kanpur	Rainfed	26.2097	62.0332	42.498	5.875	11.515	0.70519
	2009-10	Kanpur	Rainfed	22.9472	54.8653	36.8103	3.38971	6.64383	0.90548
	2000-01	Patancheru	Irrigated	29.9018	46.9901	37.867	4.079	7.99484	0.61019
	2000-01	Patancheru	Irrigated	15.0258	49.9828	28.6724	2.938	5.75848	0.82293
	2001-02	Patancheru	Rainfed	14.5327	40.9863	28.434	2.375	4.655	0.86525
	2003-04	Patancheru	Rainfed	20.8939	62.6128	36.498	4.204	8.23984	0.84044
Plant width (PWD, cm)	2000-01	Patancheru	Irrigated	48.8389	50.3727	49.658	4.918	9.63928	0.08289
	2000-01	Patancheru	Irrigated	30.036	49.0663	41.6118	5.845	11.4562	0.52518
	2001-02	Patancheru	Rainfed	30.2836	44.5414	37.0565	3.263	6.39548	0.64378
	2003-04	Patancheru	Rainfed	53.3274	68.4966	60.641	7.709	15.1096	0.3439
Phenological traits
Days to 50% flowering (DF)	2008-09	Nairobi	Rainfed	50.6444	68.3994	60.279	5.26	10.3096	0.59183
	2009-10	Nairobi	Rainfed	50.0871	59.7137	54.176	5.337	10.4605	0.35006
	2008-09	Debre Zeit	Rainfed	39.0386	82.6249	56.007	3.89	7.6244	0.91761
	2009-10	Debre Zeit	Irrigated	51.3735	78.5983	60.692	5.113	10.0215	0.80073
	2008-09	Kanpur	Rainfed	46.9599	84.5603	68.637	3.033	5.94468	0.91708
	2009-10	Kanpur	Heat	38.0005	72.8378	51.8018	4.245	8.3202	0.81502
	2009-10	Patancheru	Heat	69.4022	91.902	78.45	1.45538	2.85254	0.95744
	2009-10	Kanpur	Heat	45.93	79.26	60.464	3.975	7.791	0.91319
	2000-01	Patancheru	Irrigated	39.4891	89.2372	61.7726	3.765	7.3794	0.93694
	2000-01	Patancheru	Irrigated	48.4496	66.9167	55.6823	1.8114	3.55034	0.84848
	2001-02	Patancheru	Rainfed	37.8811	87.8869	61.7023	3.921	7.68516	0.92205
	2003-04	Patancheru	Rainfed	36.4116	78.4207	56.9	2.503	4.90588	0.96435
Days to maturity (DM)	2008-09	Nairobi	Rainfed	92.401	102.64	95.106	10.44	20.4624	0.19882
	2009-10	Nairobi	Rainfed	100.338	101.309	100.762	8.205	16.0818	0
	2008-09	Debre Zeit	Rainfed	120.466	141.228	129.813	5.21	10.2116	0.72849
	2009-10	Debre Zeit	Rainfed	120.707	137.531	127.069	4.812	9.43152	0.67295
	2008-09	Kanpur	Rainfed	110.983	125.135	119.849	2.263	4.43548	0.57762
	2009-10	Kanpur	Heat	75.2315	107.791	88.7839	3.514	6.88744	0.88177
	2009-10	Patancheru	Heat	107.807	121.297	114.75	2.29038	4.48914	0.79352
	2000-01	Patancheru	Irrigated	107.341	121.609	113.845	1.008	1.97568	0.95123
	2000-01	Patancheru	Irrigated	108.987	122.27	115.325	2.279	4.46684	0.75496
	2001-02	Patancheru	Rainfed	96.0932	128.881	115.756	3.721	7.29316	0.8796
	2003-04	Patancheru	Rainfed	102.298	127.843	116.308	3.093	6.06228	0.84876
Flowering days (FD)	2000-01	Patancheru	Irrigated	22.6856	50.6627	36.621	3.577	7.01092	0.83514
	2000-01	Patancheru	Irrigated	25.5581	35.3484	29.8574	3.667	7.18732	0.44563
	2001-02	Patancheru	Rainfed	21.531	37.2725	26.3396	3.479	6.81884	0.53722
	2003-04	Patancheru	Rainfed	21.0428	44.6519	33.606	2.73	5.3508	0.8767
Yield and yield component traits
100-seed weight (100SDW, g)	2000-01	Patancheru	Irrigated	9.38125	49.5273	18.022	1.417	2.77732	0.97917
	2000-01	Patancheru	Irrigated	8.89895	36.468	15.7636	1.316	2.57936	0.97558
	2001-02	Patancheru	Rainfed	10.0197	42.4637	18.0807	1.432	2.80672	0.97833
	2003-04	Patancheru	Rainfed	9.7651	41.0013	18.1	1.012	1.98352	0.98998
	2008-09	Nairobi	Rainfed	9.25991	55.5187	18.878	2.57	5.0372	0.94531
	2008-09	Debre Zeit	Rainfed	10.1015	55.4835	19.617	4.01	7.8596	0.90973
	2008-09	Kanpur	Rainfed	7.18678	56.4609	19.788	1.48	2.9008	0.98156
	2009-10	Nairobi	Rainfed	8.4596	46.664	20.15	2.618	5.13128	0.93552
	2009-10	Debre Zeit	Rainfed	9.84409	41.4088	19.381	2.388	4.68048	0.96087
	2009-10	Patancheru	Heat	6.12845	35.6344	14.5161	1.927	3.77692	0.94396
	2009-10	Kanpur	Heat	8.84227	39.5579	19.6964	5.9941	11.7484	0.64848
Harvest index (HI, %)	2008-09	Nairobi	Rainfed	0.237447	0.591133	0.407	0.14	0.2744	0.52057
	2008-09	Debre Zeit	Rainfed	0.1897	0.470083	0.311	0.091	0.17836	0.5654
	2008-09	Kanpur	Rainfed	0.190221	0.846789	0.413	0.11	0.2156	0.69064
	2009-10	Nairobi	Rainfed	0.221168	0.550993	0.408	0.115	0.2254	0.59968
	2009-10	Debre Zeit	Rainfed	0.305361	0.534893	0.435	0.106	0.20776	0.48583
	2009-10	Kanpur	Heat	0.345902	0.516992	0.4241	0.11847	0.232201	0.29318
Biomass (BM, g)	2008-09	Nairobi	Rainfed	2779.18	7175.41	4399.62	1695.17	3322.53	0.46805
	2008-09	Debre Zeit	Rainfed	1729.41	3181.94	2166.06	699.288	1370.6	0.40551
	2008-09	Kanpur	Rainfed	3243.16	9754.11	6233.03	2003.06	3926	0.63136
	2009-10	Nairobi	Rainfed	1863.09	4039.95	2577.94	949.072	1860.18	0.41061
	2009-10	Debre Zeit	Rainfed	347.078	922.715	528.482	293.774	575.797	0.40396
Pod/plant	2000-01	Patancheru	Irrigated	42.5646	45.8128	44.756	18.708	36.6677	0
	2000-01	Patancheru	Irrigated	31.8475	73.3826	46.4913	17.459	34.2196	0.44802
	2001-02	Patancheru	Rainfed	20.251	52.0375	34.4469	11.223	21.9971	0.48429
	2001-02	Patancheru	Rainfed	30.1497	60.1617	41.415	13.797	27.0421	0.4383
Production	2000-01	Patancheru	Irrigated	6.66243	21.924	14.627	2.724	5.33904	0.72484
	2000-01	Patancheru	Irrigated	4.96261	11.3782	7.1229	2.697	5.28612	0.40855
	2001-02	Patancheru	Rainfed	2.2428	10.2718	5.6344	1.703	3.33788	0.67254
	2003-04	Patancheru	Rainfed	9.25434	16.4006	12.162	3.176	6.22496	0.38248
Seed/pod	2000-01	Patancheru	Irrigated	1.13951	1.49017	1.227	0.21	0.4116	0.38962
	2000-01	Patancheru	Irrigated	1.11753	1.24614	1.1562	0.189	0.37044	0.15738
	2001-02	Patancheru	Rainfed	1.06243	1.65789	1.2958	0.168	0.32928	0.66268
	2003-04	Patancheru	Rainfed	1.06658	1.67309	1.261	0.221	0.43316	0.56852
	2009-10	Kanpur	Heat	0.831569	1.5354	1.2017	0.148	0.29008	0.69246
Seeds/plant	2009-10	Patancheru	Rainfed	0.635994	1.42342	0.95905	0.3137	0.614852	0.44577
Teritiary branches	2000-01	Patancheru	Irrigated	0.23339	0.772188	0.418	0.603	1.18188	0
	2000-01	Patancheru	Irrigated	0.862808	2.38851	1.4107	1.018	1.99528	0.35553
	2001-02	Patancheru	Rainfed	0.978479	2.30718	1.4922	1.141	2.23636	0.26652
	2003-04	Patancheru	Rainfed	1.01227	4.27082	2.146	1.468	2.87728	0.46765
Total dry matter weight (g)	2009-10	Patancheru	Rainfed	327.215	572.515	432.865	103.661	203.176	0.43518
	2009-10	Patancheru	Rainfed	354.296	609.906	472.366	95.286	186.761	0.48137
	2009-10	Kanpur	Rainfed	325.835	1293.3	738.204	22.843	44.7723	0.63559
Yield (g)	2008-09	Nairobi	Rainfed	1060.94	3426.17	1882.67	1008.28	1976.23	0.47015
	2008-09	Debre Zeit	Rainfed	893.188	4693.44	2598.83	939.64	1841.69	0.7687
	2008-09	Kanpur	Rainfed	666.83	1581.9	1055.01	311.413	610.369	0.54063
	2009-10	Nairobi	Rainfed	314.924	1916.33	702.741	319.012	625.264	0.65009
	2009-10	Debre Zeit	Rainfed	111.043	384.555	217.058	117.789	230.866	0.52827
	2009-10	Kanpur	Rainfed	925.467	3204.46	1808.82	981.597	1923.93	0.52826
Yield (kg/ha)	2000-01	Patancheru	Irrigated	826.48	2325.6	1656.51	308.887	605.419	0.67993
	2001-02	Patancheru	Rainfed	596.301	1254.18	816.614	308.454	604.57	0.37554
	2003-04	Patancheru	Rainfed	296.864	1040.25	648.029	195.519	383.217	0.62408
	2009-10	Debre Zeit	Rainfed	1107.34	1824.68	1408.26	366.019	717.397	0.3255
Yield/plant (YPP, g)	2000-01	Patancheru	Irrigated	7.33841	12.8752	8.924	3.769	7.38724	0.22729
	2000-01	Patancheru	Irrigated	6.66936	10.8139	8.2098	3.522	6.90312	0.28235
	2001-02	Patancheru	Rainfed	4.40392	9.74306	6.6184	2.236	4.38256	0.43028
	2003-04	Patancheru	Rainfed	9.8645	9.87308	9.868	3.977	7.79492	0.00048
Transpiration efficiency related traits
δ13 C	2008-09	Patancheru	Rainfed	-28.8611	-26.5894	-27.9867	0.443484	0.869229	0.645185
	2008-09	Banglore	Rainfed	-27.9027	-25.491	-27.0043	0.48431	0.949248	0.709607
SPD	2004-05	Patancheru	Rainfed	35.5	67.04	51.5	11.65	13.49	0.506
	2005-06	Patancheru	Rainfed	30.69	59.99	43.86	15.66	12.77	0.43
Heat tolerance index (HTI)	2009-10	Patancheru	Heat	119.831	155.914	0.0003	0.651	1.27596	0.72797
	2009-10	Kanpur	Heat	0.833753	1.92916	0.00345	0.591	1.15836	0.63305
